# Supplementary material for: Exploration of the Vermiculite-Induced Bacterial Community and Co-Network Successions during Sludge–Waste Mushroom Co-Composting
Source: Microorganisms. 2024 Mar 15;12(3):585. doi: 10.3390/microorganisms12030585 (PMC10976085; doi:10.3390/microorganisms12030585)
Supplement: Supplementary file 1 [file microorganisms-12-00585-s001.zip]

Archive with 1 entries (1 files):
- microorganisms-2881283-supplementary.pdf
